# Supplementary material for: Rehabilitation of Patients with Arthrogenic Muscular Inhibition in Pathologies of Knee Using Virtual Reality
Source: Sensors (Basel). 2023 Nov 11;23(22):9114. doi: 10.3390/s23229114 (PMC10674760; doi:10.3390/s23229114)
Supplement: Supplementary file 1 [file sensors-23-09114-s001.zip]

Archive with 5 entries (5 files):
- ami_mdpi (public_access)/Asentimiento informado - Proyecto de investigación UPB - Realidad virtual AMI.pdf
- ami_mdpi (public_access)/Consentimiento informado - Proyecto de investigación UPB - Realidad virtual AMI.pdf
- ami_mdpi (public_access)/Cuestionario actividad deportiva - AMI.pdf
- ami_mdpi (public_access)/Cuestionario WOMAC - AMI.pdf
- ami_mdpi (public_access)/Nivel de importancia variables desenlace.pdf
